# Supplementary material for: Characterization of Serotype CD Mosaic Botulinum Neurotoxin in Comparison with Serotype C and A
Source: Toxins (Basel). 2023 Feb 3;15(2):123. doi: 10.3390/toxins15020123 (PMC9962336; doi:10.3390/toxins15020123)
Supplement: Supplementary file 1 [file toxins-15-00123-s001.zip]

Archive with 1 entries (1 files):
- toxins-2134476-supplementary.pdf
